# Supplementary material for: Neuronal activity in sensory cortex predicts the specificity of learning in mice
Source: Nat Commun. 2022 Mar 4;13:1167. doi: 10.1038/s41467-022-28784-w (PMC8897443; doi:10.1038/s41467-022-28784-w)
Supplement: Supplementary file 4 — Source Data [file 41467_2022_28784_MOESM4_ESM.xlsx]

## Sheet: Fig. 1c
	conditioned mice					pseudo-conditioned mice
	mouse	% freezing				mouse	% freezing
		baseline	CS-	CS+			baseline	CS-	CS+
	1	9.09351	10.6649	59.8214		1	11.0161	14.4656	11.5725
	2	2.22431	37.3929	20.4771		2	13.35	10.0125	12.6825
	3	6.21476	32.04	41.8299		3	13.4613	11.7925	12.6825
	4	14.0116	17.367	12.9139		4	20.8088	0.890215	2.44809
	5	5.56251	4.00501	59.6301		5	21.8156	6.45564	14.0243
	6	6.45393	11.5726	29.8216		6	10.7913	18.6901	14.4625
	7	11.4587	14.4625	25.365		7	11.1291	21.3679	22.2583
	8	15.582	12.243	13.356		8	27.3676	4.67251	6.45252
	9	11.1275	10.0147	44.7324		9	12.6856	12.6856	13.1307
	10	0	29.6027	48.7443
	11	0	17.1324	21.5824
	12	0	9.56758	38.2703
	13	0	5.11747	12.2374
	14	0	24.9319	28.0484

## Sheet: Fig. 1d
	Baseline						CS-						CS+
	mouse	Retrieval session					mouse	Retrieval session					mouse	Retrieval session
		1	2	3	4			1	2	3	4			1	2	3	4
	1	9.09351	1.88744	9.32858	4.66676		1	10.6649	8.91672	32.2495	11.7592		1	59.8214	38.7109	40.8917	26.2919
	2	2.22431	3.34821	14.6617	0.446429		2	37.3929	35.6	0.890319	22.7028		2	20.4771	31.595	5.78707	21.3674
	3	6.21476	7.56579	13.5612	6.88831		3	32.04	15.1407	13.7999	8.00999		3	41.8299	41.8595	41.3998	29.37
	4	14.0116	8.67794	4.01786	1.33145		4	17.367	25.365	32.04	24.92		4	12.9139	4.89499	27.145	20.025
	5	5.56251	8.12124	2.78125	5.11747		5	4.00501	19.135	2.0025	2.66998		5	59.6301	47.3925	63.4126	45.6122
	6	6.45393	7.2313	5.22876	10.5712		6	11.5726	4.89504	9.79002	8.23439		6	29.8216	30.2602	46.5026	42.0622
	7	11.4587	12.0151	11.5701	15.575		7	14.4625	4.89505	6.89757	13.5725		7	25.365	35.8229	46.7255	22.9175
	8	15.582	11.7977	7.11999	9.01325		8	12.243	12.6881	8.45499	26.0383		8	13.356	14.4689	26.7	26.9285
	9	11.1275	4.451	7.34233	8.12126		9	10.0147	7.1216	5.33988	8.67751		9	44.7324	58.3081	43.609	46.7251
	10	0	5	8.88889	0.555556		10	29.6027	12.6873	23.3625	20.2516		10	48.7443	34.5005	35.8226	15.3556
	11	0	2.77778	0	0.555556		11	17.1324	19.3644	12.6826	7.78749		11	21.5824	36.2805	32.4852	38.27
	12	0	5.55556	0.555556	0.555556		12	9.56758	22.9176	26.7	12.46		12	38.2703	25.1427	41.8299	26.7
	13	0	2.22222	0	0		13	5.11747	2.67095	5.1194	11.35		13	12.2374	9.57092	8.90331	21.3646
	14	0	4.44444	0.555556	7.22222		14	24.9319	11.3499	25.5976	18.0225		14	28.0484	19.8066	25.1524	27.59

## Sheet: Fig. 1e
	Baseline						CS-						CS+
	mouse	Retrieval session					mouse	Retrieval session					mouse	Retrieval session
		1	2	3	4			1	2	3	4			1	2	3	4
	1	11.0161	9.3471	12.3488	13.6868		1	14.4656	10.9049	9.56757	5.56375		1	11.5725	11.1275	4.45003	18.6942
	2	13.35	20.9243	15.3559	17.6928		2	10.0125	3.56159	11.1275	0.445102		2	12.6825	29.1605	9.34707	14.4658
	3	13.4613	16.2425	18.8014	13.1276		3	11.7925	8.45499	20.4702	15.7976		3	12.6825	17.8	12.0151	10.6801
	4	20.8088	11.2363	18.9125	14.3546		4	0.890215	3.115	3.33749	2.22551		4	2.44809	0.667501	1.1125	5.11868
	5	21.8156	12.5771	16.91	17.1366		5	6.45564	1.11302	2.0025	2.44809		5	14.0243	0	5.33999	3.56085
	6	10.7913	12.7965	18.4676	12.0147		6	18.6901	11.1274	11.5701	18.022		6	14.4625	8.90192	11.7926	10.2347
	7	11.1291	24.3758	18.2492	17.0253		7	21.3679	2.89393	14.4658	2.22553		7	22.2583	5.56526	13.1305	12.2404
	8	27.3676	15.575	10.5686	16.2464		8	4.67251	8.45502	0	0.222553		8	6.45252	8.90002	1.55748	10.0149
	9	12.6856	8.6795	21.3651	11.1302		9	12.6856	9.1246	3.3383	8.23631		9	13.1307	16.0237	1.11277	4.67466

## Sheet: Fig. 1f
	conditioned mice	learning specificity		pseudo-conditioned mice	learning specificity
	1	49.1565		1	-2.89312
	2	-16.9158		2	2.67
	3	9.78999		3	0.890001
	4	-4.45308		4	1.55788
	5	55.6251		5	7.56868
	6	18.249		6	-4.22751
	7	10.9025		7	0.890331
	8	1.113		8	1.78
	9	34.7177		9	0.445107
	10	19.1416
	11	4.44999
	12	28.7027
	13	7.11996
	14	3.11649

## Sheet: Fig. 2b
	Main				Inset
	time	mean response CS-	mean response CS+		Mean response	# responses
	-0.970733	0.114949	0.114949			CS-	CS+
	-0.937259	0.0957872	0.0957872		-0.9	0	0
	-0.903785	0.0703787	0.0703787		-0.7	0	1
	-0.870312	0.0413413	0.0413413		-0.5	0	0
	-0.836838	0.00878218	0.00878218		-0.3	0	1
	-0.803365	-0.00732486	-0.00732486		-0.1	0	4
	-0.769891	-0.00577484	-0.00577484		0.1	0	4
	-0.736418	0.00544762	0.00544762		0.3	0	1
	-0.702944	0.0305525	0.0305525		0.5	1	3
	-0.669471	0.0699629	0.0699629		0.7	0	4
	-0.635997	0.105103	0.105103		0.9	3	3
	-0.602524	0.117823	0.117823		1.1	1	1
	-0.56905	0.110216	0.110216		1.3	0	0
	-0.535577	0.0920745	0.0920745		1.5	3	1
	-0.502103	0.0629688	0.0629688		1.7	4	2
	-0.46863	0.0209127	0.0209127		1.9	5	0
	-0.435156	-0.0219534	-0.0219534		2.1	3	0
	-0.401682	-0.0472967	-0.0472967		2.3	2	0
	-0.368209	-0.0484888	-0.0484888		2.5	0	0
	-0.334735	-0.0310466	-0.0310466		2.7	0	0
	-0.301262	-0.00496795	-0.00496795		2.9	1	0
	-0.267788	0.013199	0.013199
	-0.234315	0.00234782	0.00234782
	-0.200841	-0.0449495	-0.0449495
	-0.167368	-0.10851	-0.10851
	-0.133894	-0.151726	-0.151726
	-0.100421	-0.150811	-0.150811
	-0.0669471	-0.114544	-0.114544
	-0.0334735	-0.0668635	-0.0668635
	0	-0.0062695	-0.0062695
	0.0334735	0.0976036	0.0976036
	0.0669471	0.255169	0.255169
	0.100421	0.431734	0.431734
	0.133894	0.592253	0.592253
	0.167368	0.743103	0.743103
	0.200841	0.903167	0.903167
	0.234315	1.06494	1.06494
	0.267788	1.21961	1.21961
	0.301262	1.39192	1.39192
	0.334735	1.61096	1.61096
	0.368209	1.86815	1.86815
	0.401682	2.13092	2.13092
	0.435156	2.36981	2.36981
	0.46863	2.55441	2.55441
	0.502103	2.66039	2.66039
	0.535577	2.69799	2.69799
	0.56905	2.69942	2.69942
	0.602524	2.67298	2.67298
	0.635997	2.60845	2.60845
	0.669471	2.52613	2.52613
	0.702944	2.46959	2.46959
	0.736418	2.44197	2.44197
	0.769891	2.39745	2.39745
	0.803365	2.31007	2.31007
	0.836838	2.21038	2.21038
	0.870312	2.14087	2.14087
	0.903785	2.11056	2.11056
	0.937259	2.10453	2.10453
	0.970733	2.1081	2.1081
	1.00421	2.11179	2.11179
	1.03768	2.11164	2.11164
	1.07115	2.10629	2.10629
	1.10463	2.08611	2.08611
	1.1381	2.04302	2.04302
	1.17157	2.00164	2.00164
	1.20505	2.00902	2.00902
	1.23852	2.07393	2.07393
	1.27199	2.1465	2.1465
	1.30547	2.17503	2.17503
	1.33894	2.15239	2.15239
	1.37241	2.09306	2.09306
	1.40589	2.00417	2.00417
	1.43936	1.90319	1.90319
	1.47284	1.82809	1.82809
	1.50631	1.80168	1.80168
	1.53978	1.81179	1.81179
	1.57326	1.83963	1.83963
	1.60673	1.87464	1.87464
	1.6402	1.8952	1.8952
	1.67368	1.87578	1.87578
	1.70715	1.82413	1.82413
	1.74062	1.77776	1.77776
	1.7741	1.75425	1.75425
	1.80757	1.73319	1.73319
	1.84104	1.69517	1.69517
	1.87452	1.65231	1.65231
	1.90799	1.62451	1.62451
	1.94147	1.60563	1.60563
	1.97494	1.57686	1.57686
	2.00841	1.54444	1.54444
	2.04189	1.53656	1.53656
	2.07536	1.55988	1.55988
	2.10883	1.58253	1.58253
	2.14231	1.57058	1.57058
	2.17578	1.52376	1.52376
	2.20925	1.46136	1.46136
	2.24273	1.38816	1.38816
	2.2762	1.29655	1.29655
	2.30967	1.2	1.2
	2.34315	1.14138	1.14138
	2.37662	1.15358	1.15358
	2.41009	1.22234	1.22234
	2.44357	1.30227	1.30227
	2.47704	1.36258	1.36258
	2.51052	1.40054	1.40054
	2.54399	1.4137	1.4137
	2.57746	1.38925	1.38925
	2.61094	1.33927	1.33927
	2.64441	1.3152	1.3152
	2.67788	1.34818	1.34818
	2.71136	1.39985	1.39985
	2.74483	1.41521	1.41521
	2.7783	1.39451	1.39451
	2.81178	1.36619	1.36619
	2.84525	1.32311	1.32311
	2.87872	1.24131	1.24131
	2.9122	1.13897	1.13897
	2.94567	1.0659	1.0659
	2.97914	1.0468	1.0468
	3.01262	1.07352	1.07352
	3.04609	1.13711	1.13711
	3.07957	1.2267	1.2267
	3.11304	1.30742	1.30742
	3.14651	1.33972	1.33972
	3.17999	1.31834	1.31834
	3.21346	1.26475	1.26475
	3.24693	1.1924	1.1924
	3.28041	1.10724	1.10724
	3.31388	1.0274	1.0274
	3.34735	0.971012	0.971012
	3.38083	0.931949	0.931949
	3.4143	0.890913	0.890913
	3.44777	0.847026	0.847026
	3.48125	0.819825	0.819825
	3.51472	0.82016	0.82016
	3.54819	0.835847	0.835847
	3.58167	0.847951	0.847951
	3.61514	0.846626	0.846626
	3.64862	0.832277	0.832277
	3.68209	0.815818	0.815818
	3.71556	0.813567	0.813567
	3.74904	0.829583	0.829583
	3.78251	0.850115	0.850115
	3.81598	0.863426	0.863426
	3.84946	0.871992	0.871992
	3.88293	0.877026	0.877026
	3.9164	0.871121	0.871121
	3.94988	0.860474	0.860474
	3.98335	0.869774	0.869774
	4.01682	0.901413	0.901413
	4.0503	0.913471	0.913471
	4.08377	0.922334	0.922334
	4.11724	0.912557	0.912557
	4.15072	0.892268	0.892268

## Sheet: Fig. 2c
	Main				Inset
	Zdiff	# neurons			Zdiff	# neurons
		sig. Zdiff	n.s. Zdiff			sig. Zdiff	n.s. Zdiff
	0.05	0	130		0.05	0	8
	0.15	0	129		0.15	0	12
	0.25	0	114		0.25	0	7
	0.35	0	85		0.35	0	9
	0.45	0	56		0.45	0	8
	0.55	18	30		0.55	1	3
	0.65	22	7		0.65	4	0
	0.75	27	2		0.75	3	1
	0.85	7	2		0.85	0	0
	0.95	9	0		0.95	3	0
	1.05	3	0		1.05	0	0
	1.15	4	0		1.15	0	0
	1.25	1	0		1.25	0	0
	1.35	2	0		1.35	0	0
	1.45	1	0		1.45	1	0
	1.55	1	0		1.55	1	0
	1.65	0	0		1.65	0	0
	1.75	1	0		1.75	1	0
	1.85	1	0		1.85	0	0
	1.95	0	0		1.95	0	0
	2.05	0	0		2.05	0	0
	2.15	1	0		2.15	1	0

## Sheet: Fig. 2d
	Mean Zdiff	learning specificity
	0.387281	49.1565
	0.235502	-16.9158
	0.251342	9.78999
	0.258939	-4.45308
	0.365089	55.6251
	0.376805	18.249
	0.326236	10.9025
	0.278441	1.113
	0.35437	34.7177
	0.289872	19.1416
	0.286293	4.44999
	0.387259	28.7027
	0.329959	7.11996
	0.30265	3.11649

## Sheet: Fig. 2e
	Mean Zdiff	learning specificity
	0.319836	49.1565
	0.225241	-16.9158
	0.243133	9.78999
	0.290885	-4.45308
	0.388789	55.6251
	0.446412	18.249
	0.364868	10.9025
	0.325597	1.113
	0.335628	34.7177
	0.328207	19.1416
	0.346566	4.44999
	0.303261	28.7027
	0.235008	7.11996
	0.325071	3.11649

## Sheet: Fig. 2f
	Imaging sessions
	2:4	6:8	2:4	5:7
	Retrieval session
	1	1	4	4
	correlation coefficient (rho)
	0.617239	0.450453	0.327609	0.181015
	0.660814	0.340437	0.678243	0.527079
	0.849394	0.405818	0.25092	-0.136879
	0.894243	0.770677	0.643951	0.390835
	0.822565	0.46829	0.573452	0.333502
	0.746684	0.493843	0.536757	0.383695
	0.879419	0.803641	0.85429	0.510722
	0.441862	0.399606	0.569296	0.161437
	0.567179	0.632288	0.743325	0.271563
	0.837696	0.734147	0.495041	0.234264
	0.771767	0.407675	0.574072	0.357
	0.634524	0.309615	0.642435	0.122333
	0.676009	0.599512	0.777701	0.614598
	0.913199	0.284153	0.925714	0.422565
	0.870562	0.739573	0.34146	0.249698
	0.444732	0.144847	0.261411	-0.2419
	0.733501	0.550515	0.0393993	-0.0980432
	0.730354	0.798776	0.644699	0.619937
	0.70017	0.19581	0.517186	0.071552
	0.663197	0.562169	0.68824	0.433778
	0.767309	0.788709	0.618922	0.418091
	0.657711	0.692659	0.528382	0.421802
	0.942058	0.751229	0.550779	0.500737
	0.79621	0.612056	0.247489	-0.157675
	0.725152	0.620093	0.444062	0.0668346
	0.519148	0.581082	0.789083	0.710057
	0.4665	0.745588	0.47692	0.491257
	0.787535	0.503814	0.380439	0.237338
	0.541688	0.197241	0.540753	-0.0607285
	0.738635	0.629336	0.48395	0.375768
	0.568891	0.614828	0.479748	0.290898
	0.671979	0.565151	0.5167	0.297754
	0.832149	0.759925	0.34143	0.13662
	0.818375	0.74496	0.498019	0.372093
	0.787821	0.698015	0.675207	0.340652
	0.647523	-0.00123263	0.42713	0.00699164
	0.605511	0.55442	0.258672	-0.312655
	0.603506	0.727283	0.358578	0.394278
	0.812672	0.294381	0.69771	0.359033
	0.8367	0.475028	0.46469	0.235728
	0.6615	0.531028	0.597656	0.311255
	0.711028	0.562472	0.506378	0.0932423
	0.695283	0.5481	0.369717	-0.111341
	0.575599	0.312297	0.826628	0.530372
	0.787485	0.483933	0.218781	-0.154323
	0.739166	0.72317	0.854739	0.681285
	0.743139	0.686509	0.652999	0.259607
	0.571442	0.621238	0.570821	0.567554
	0.755437	0.443789	0.349572	-0.0407533
	0.759767	0.410846	0.641011	0.514603
	0.872233	0.75029	0.735174	0.417142
	0.839861	0.603212	0.668099	0.590127
	0.571009	0.159412	0.724217	0.565495
	0.759144	0.756255	0.676418	0.522242
	0.626887	0.6432	0.605984	0.0632746
	0.577723	0.36213	0.850721	0.463441
	0.808103	0.65902	0.696498	0.552578
	0.238665	0.453451	0.675174	-0.0185577
	0.787908	0.703479	0.817291	0.796555
	0.667795	0.340153	0.395145	-0.0757006
	0.548436	0.0174142	0.585884	-0.0957742
	0.196997	0.0557758	0.234465	-0.313985
	0.621569	0.722381	0.531383	-0.00448102
	0.792264	0.299555	0.217489	-0.260744
	0.76779	0.608256	0.391322	0.12001
	0.851629	0.582498	0.55265	0.21245
	0.786677	0.757371	0.600662	0.213038
	0.70937	0.252969	0.664632	0.472219
	0.801417	0.581291	0.633605	0.290251
	0.85051	0.709021	0.638384	0.400673
	0.775108	0.241321	0.496869	0.0287256
	0.818344	0.701033	0.584329	0.386943
	0.730849	0.58299	0.61797	0.128053
	0.764776	0.575371	0.658622	0.393549
	0.763028	0.435134	0.557815	0.144794
	0.7494	0.663991	0.704037	0.551454
	0.931201	0.724456	0.539536	0.361359
	0.720939	0.463969	0.410211	-0.170045
	0.648362	0.492607	0.716214	0.194797
	0.78352	0.399672	0.656846	0.595879
	0.573915	0.546326	0.690371	0.457705
	0.793641	0.566142	0.715129	0.574871
	0.780032	0.826227	0.788037	0.659281
	0.76285	0.633909	0.416234	0.439257
	0.574317	0.064708	0.445267	0.100445
	0.580797	0.217491	0.788085	0.402993
	0.867467	0.192239	0.488608	0.160803
	0.522782	0.524883	0.4551	-0.0699634
	0.917531	0.578598	0.702337	0.393606
	0.674856	0.641949	0.555349	0.0633625
	0.563391	0.318114	0.501189	0.0634633
	0.830643	0.557149	0.493153	0.184629
	0.836308	0.525595	0.524348	0.28613
	0.824929	0.41555	0.339775	-0.0657447
	0.567839	0.297837	0.583659	0.0528442
	0.602457	0.260373	0.389875	0.185415
	0.583291	0.489494	0.773491	0.534309
	0.75339	0.688532	0.554556	0.208017
	0.55547	0.16986	0.752072	0.278946
	0.542567	0.20877	0.598748	0.0291426
	0.61878	0.226211	0.688581	0.107939
	0.63365	0.740279	0.739462	0.27057
	0.730741	0.564007	0.364491	0.293151
	0.748396	0.647501	0.619396	0.242092
	0.87582	0.200342	0.589412	0.300348
	0.691607	0.425173	0.600921	0.0769596
	0.673075	0.518807	0.498692	0.461466
	0.528223	0.238575	0.549263	0.0539676
	0.797801	0.546539	0.192108	-0.129996
	0.633865	0.476582	0.735826	0.52517
	0.616428	0.390431	0.768556	0.224336
	0.817127	0.528302	0.524137	0.333391
	0.637672	0.533245	0.59799	0.0155372
	0.670212	0.728842	0.532359	0.352678
	0.641934	0.466458	0.402254	0.350129
	0.787138	0.829389	0.530139	0.439634
	0.543547	0.281621	0.398623	-0.242526
	0.646955	0.691014	0.728295	0.3039
	0.392068	0.705168	0.658673	0.60802
	0.690501	0.650604	0.526657	0.329218
	0.476497	0.171819	0.789378	0.435378
	0.294332	0.635908	0.806579	0.795202
	0.647752	0.714965	0.469702	0.334198
	0.717494	0.617373	0.592766	0.402822
	0.733745	0.316971	0.114666	-0.104612
	0.786979	0.664422	0.305099	0.250779
	0.441355	0.369935	0.540309	0.175634
	0.556518	0.538789	0.624758	0.44692
	0.842895	0.787441	0.494825	0.482866
	0.785351	0.16584	0.297778	-0.0937378
	0.59455	0.48833	0.613548	0.315963
	0.710612	0.663169	0.456024	-0.104214
	0.816042	0.624018	0.232695	0.140172
	0.800823	0.748089	0.576628	0.474422
	0.588212	0.461678	0.308779	-0.071653
	0.707885	0.515229	0.663012	0.160501
	0.857275	0.562762	0.575761	0.308957
	0.851873	0.7109	0.391575	0.330388
	0.752259	0.785352	0.555769	0.344284
	0.82703	0.65189	0.307552	0.194846
	0.619213	0.608427	0.723926	0.378729
	0.761248	0.637946	0.544529	0.162169
	0.552396	0.449922	0.510432	0.271896
	0.838241	0.104604	0.609854	0.0481668
	0.870422	0.744143	0.269904	0.0958237
	0.50188	0.517053	0.467933	0.0758687
	0.714324	0.523461	0.670326	0.541168
	0.686289	0.597064	0.692175	0.322582
	0.7296	0.760022	0.314313	0.0918941
	0.820585	0.568531	0.488154	0.223974
	0.858684	0.769598	0.7568	0.847182
	0.748485	0.514632	0.601865	0.34673
	0.629618	0.51172	0.348367	-0.0112942
	0.814219	0.681181	0.606786	0.432022
	0.533462	0.350348	0.547429	0.20668
	0.77282	0.35603	0.480845	0.0195767
	0.736572	0.815132	0.666832	0.384176
	0.597188	0.545281	0.549089	0.212341
	0.62481	0.565506	0.640286	0.249153
	0.955317	0.815902	0.587872	0.372855
	0.76828	0.40344	0.5816	0.387347
	0.743378	0.447956	0.456966	0.256528
	0.710141	0.766377	0.766125	0.543141
	0.767555	0.359139	0.735394	0.361027
	0.669714	0.600159	0.647193	0.495463
	0.792212	0.707112	0.601318	0.515022
	0.878853	0.801758	0.42028	0.197612
	0.752655	0.381025	0.00390638	-0.221418
	0.54526	0.281565	0.556358	0.20238
	0.913936	0.601431	0.416267	0.214059
	0.79695	0.701912	0.650273	0.541227
	0.712341	0.280526	0.469205	-0.0812365
	0.563298	0.144299	0.614273	-0.0178551
	0.611728	0.476769	0.587034	0.159167
	0.656216	0.502808	0.512242	-0.0421509
	0.588727	0.480374	0.778321	0.628888
	0.652388	0.634237	0.736394	0.433535
	0.834127	0.587924	0.620931	0.191573
	0.668547	0.314052	0.447711	-0.0537503
	0.62889	0.580594	0.564038	0.23364
	0.81269	0.559544	0.511751	0.426697
	0.726212	0.642731	0.281087	-0.132785
	0.547533	0.349863	0.748762	0.389681
	0.498903	0.514734	0.619191	0.398247
	0.796512	0.778763	0.692239	0.669107
	0.816657	0.364183	0.550679	0.208092
	0.772059	0.843201	0.785115	0.42895
	0.786321	0.749621	0.655884	0.582927
	0.800194	0.504646	0.556041	0.274601
	0.566485	-0.0204982	0.486048	-0.345879
	0.606562	0.177168	0.66466	0.417849
	0.665104	0.175139	0.338003	0.050703
	0.769152	0.872621	0.820728	0.60548
	0.831271	0.863926	0.396474	0.379357
	0.818226	0.631086	0.806998	0.448016
	0.786166	0.735847	0.583416	0.216142
	0.760487	0.632027	0.452771	0.4574
	0.600545	0.509904	0.331469	0.112604
	0.713916	0.465934	0.351777	0.127884
	0.681721	0.661611	0.583834	0.41115
	0.820915	0.678226	0.479901	0.306562
	0.740245	0.593014	0.457491	0.0122406
	0.863521	0.649049	0.323247	0.167526
	0.77739	0.491491	0.597112	0.322222
	0.754162	0.453945	0.437256	0.191258
	0.656489	0.674603	0.867106	0.381652
	0.800261	0.629412	0.718422	0.658466
	0.693889	0.3568	0.843166	0.387229
	0.783829	0.701755	0.413113	0.255251
	0.811487	0.797129	0.963269	0.735462
	0.751935	0.40506	0.57588	0.330456
	0.653108	0.662686	0.854475	0.708984
	0.592966	0.510084	0.765313	0.236287
	0.858267	0.702949	0.270995	0.0400655
	0.753645	0.571817	0.491369	0.136172
	0.670373	0.426646	0.566359	0.444578
	0.559719	0.240416	0.44517	0.39051
	0.712213	0.450397	0.506264	-0.0180746
	0.495171	0.445326	0.596585	-0.020108
	0.735616	0.730002	0.591612	0.422271
	0.680853	0.300036	0.678734	0.161321
	0.793743	0.664953	0.550752	0.295962
	0.808713	0.539508	0.7342	0.627247
	0.685263	0.578714	0.659963	0.612511
	0.82194	0.308142	0.602797	0.173156
	0.802399	0.807937	0.562254	0.537541
	0.362415	-0.044687	0.513651	-0.227845
	0.698102	0.613681	0.562207	0.811336
	0.749825	0.571329	0.394605	0.0251217
	0.620764	0.190067	0.48981	-0.119954
	0.714359	0.387231	0.57045	0.245518
	0.859564	0.59004	0.604391	0.33169
	0.812172	0.672809	0.553925	0.435952
	0.736561	0.7421	0.46887	0.267195
	0.864034	0.890885	0.685819	0.400378
	0.654472	0.488774	0.574514	0.253044
	0.709909	0.796419	0.682873	0.486077
	0.473901	0.459932	0.604217	0.0951305
	0.745312	0.722214	0.406211	0.215844
	0.715972	0.44923	0.610595	0.200932
	0.873386	0.459855	0.848433	0.46318
	0.771279	0.412419	0.328808	-0.169126
	0.667414	0.418785	0.366326	0.121893
	0.840605	0.647109	0.401171	0.0735359
	0.552698	0.767565	0.716846	0.662708
	0.708293	0.501612	0.449316	0.15199
	-0.196838	0.361707	0.0945435	-0.271255
	0.594771	0.528957	0.410139	0.432037
	0.501668	0.535653	0.445736	0.3037
	0.643596	0.637751	0.622258	0.40541
	0.872592	0.743201	0.262049	0.191723
	0.639037	0.644527	0.170365	0.267649
	0.616532	0.445409	0.789933	0.51793
	0.907557	0.789636	0.512519	0.428474
	0.872017	0.441179	0.681879	0.690226
	0.770991	0.646381	0.506494	0.0972747
	0.727682	0.729025	0.458112	0.0247988
	0.845567	0.686177	0.831235	0.467494
	0.7834	0.784312	0.62032	0.450744
	0.717317	0.707045	0.277624	0.169177
	0.684678	0.343214	0.704137	0.395285
	0.753959	0.605901	0.398958	0.260268
	0.825603	0.77556	0.636963	0.496351
	0.76981	0.562589	0.734215	0.469463
	0.624539	0.671465	0.495989	0.298011
	0.732133	0.390744	0.512486	-0.00347642
	0.689332	0.745227	0.307978	0.193207
	0.721207	0.566959	0.52128	0.0543961
	0.712737	0.141568	0.470797	-0.0779061
	0.864586	0.640573	0.607093	0.520355
	0.922357	0.517714	0.647333	0.210869
	0.524497	0.0377656	0.822722	0.500366
	0.777232	0.660033	0.578957	0.404376
	0.772128	0.829646	0.717727	0.534784
	0.759722	0.593368	0.760148	0.595876
	0.780005	0.623384	0.577349	0.310733
	0.538897	0.602057	0.215614	0.0350091
	0.594073	0.503982	0.692712	0.4429
	0.867396	0.540143	0.465631	0.203774
	0.72271	0.365891	0.527131	0.174254
	0.653715	-0.244787	0.79049	0.355672
	0.50919	0.737499	0.864499	0.232935
	0.538258	0.697055	0.543779	0.344572
	0.643597	0.346577	0.620608	0.33109
	0.606709	0.584883	0.839584	0.489908
	0.327964	0.377732	0.492168	-0.180536
	0.581419	0.440233	0.669531	0.280338
	0.354984	-0.0654087	0.398922	-0.194768
	0.695207	0.607408	0.34923	0.0164806
	0.765302	0.576993	0.44964	0.306841
	0.662728	0.249366	0.613507	0.163373
	0.86581	0.679256	0.707835	0.581747
	0.682739	0.641361	0.581703	0.226646
	0.657899	0.407599	0.263332	-0.109469
	0.762401	0.662567	0.358321	0.0455943
	0.620905	0.564662	0.552473	0.484861
	0.816143	0.587708	0.517362	0.159289
	0.749807	0.470623	0.302047	0.103596
	0.467775	0.777481	0.321138	0.283654
	0.780412	0.364171	0.0226564	-0.315693
	0.805567	0.115662	0.574419	-0.0352539
	0.599432	0.369281	0.296393	0.0743651
	0.758508	0.569165	0.450398	0.263903
	0.761316	0.664038	0.788571	0.42942
	0.593875	0.631854	0.770037	0.317229
	0.616256	0.491057	0.534476	0.222782
	0.880668	0.640235	0.631241	0.394205
	0.855656	0.763554	0.428094	0.17019
	0.734281	0.557608	0.382492	-0.112712
	0.686453	0.271989	0.868611	0.336377
	0.694795	0.723695	0.725014	0.554023
	0.84036	0.460022	0.589373	0.411514
	0.85056	0.725889	0.366789	0.0597634
	0.739784	0.631345	0.541341	0.388461
	0.786471	0.617765	0.608538	0.38812
	0.889942	0.361236	0.551082	0.22853
	0.566014	0.60809	0.219239	-0.357415
	0.736436	0.510586	0.735745	0.468301
	0.694624	0.716926	0.72496	0.449408
	0.755529	0.445728	0.297074	-0.0102622
	0.649961	0.366757	0.486683	0.0633047
	0.781218	0.031631	0.589427	0.0365977
	0.709141	0.597824	0.490198	0.10782
	0.608651	0.583701	0.5735	0.240084
	0.726354	0.307218	0.651278	0.415426
	0.785767	0.712009	0.577025	0.464548
	0.678564	0.47908	0.399362	0.229748
	0.86535	0.484645	0.460982	0.0577168
	0.771998	0.867681	0.516967	0.556498
	0.727208	0.582261	0.508589	0.262304
	0.503279	0.717351	0.897825	0.30471
	0.547518	0.446407	0.625696	0.140741
	0.659183	0.350107	0.61839	0.0572871
	0.710204	0.445948	0.338995	-0.263378
	0.768332	0.710309	0.33517	0.202786
	0.697572	0.718466	0.423194	0.439538
	0.638424	0.730995	0.608084	0.315911
	0.792724	0.201484	0.65845	0.0341623
	0.669565	-0.29672	0.57508	-0.319702
	0.577229	0.69777	0.406751	0.0250785
	0.595352	0.42745	0.635461	0.110308
	0.829639	0.767985	0.342283	0.0146526
	0.899078	0.764651	0.40788	0.263364
	0.674221	0.833346	0.614513	0.59379
	0.638833	0.743982	0.242183	0.417144
	0.598125	0.668515	0.668405	0.424677
	0.518083	0.606071	0.483123	0.367261
	0.53997	0.694727	0.698673	0.499587
	0.705462	0.67343	0.393636	-0.169761
	0.770977	0.52871	0.744112	0.498128
	0.754272	0.35134	0.245437	-0.113625
	0.822634	0.659083	0.477306	0.317744
	0.607239	0.361208	0.416048	0.174549
	0.806784	0.593651	0.174833	-0.307027
	0.662928	0.576216	0.680427	0.320232
	0.824284	0.564188	0.760412	0.449947
	0.657516	0.586148	0.35523	-0.0199333
	0.883236	0.157282	0.630823	0.296507
	0.779341	0.3357	0.60694	0.436575
	0.729727	0.596212	0.374503	0.192868
	0.626599	0.681748	0.838793	0.646609
	0.661952	0.210537	0.465454	-0.04113
	0.52129	0.487147	0.522732	0.0192784
	0.872285	0.753831	0.600557	0.360852
	0.688793	0.634629	0.6563	0.465721
	0.677206	0.411625	0.542025	0.336182
	0.272658	0.0584635	0.674462	-0.000837154
	0.797347	0.675514	0.79579	0.681099
	0.730305	0.402919	0.346244	0.0763886
	0.631493	0.371864	0.318375	-0.432402
	0.800602	0.212165	0.370154	-0.0306912
	0.648727	0.504257	0.624474	0.285209
	0.849386	0.556559	0.645118	0.461056
	0.618732	0.494192	0.692366	0.647296
	0.841452	0.636193	0.431443	0.0338563
	0.358621	0.457998	0.420843	0.14253
	0.35615	0.317492	0.533655	0.0117527
	0.578096	0.0332376	0.687494	0.28515
	0.490349	-0.0459015	0.335881	-0.0989142
	0.506239	0.259506	0.184307	-0.4591
	0.72287	0.597448	0.716705	0.55189
	0.813227	0.472575	0.637439	0.469934
	0.523725	0.522615	0.443583	0.164803
	0.784701	0.539639	0.515918	0.21697
	0.636706	0.588983	0.780902	0.802569
	0.698011	0.713886	0.44109	0.384843
	0.717636	0.718916	0.506534	0.292024
	0.697229	0.750451	0.40842	0.249899
	0.684664	0.674704	0.664636	0.156405
	0.796733	0.210412	0.488739	-0.0276041
	0.839321	0.538302	0.526757	0.204195
	0.833994	0.295974	0.733446	0.434635
	0.557529	0.261844	0.822179	0.591047
	0.791901	0.277369	0.481716	0.27548
	0.695132	0.326364	0.632527	0.391658
	0.805664	0.816413	0.473309	0.44945
	0.553872	0.470209	0.443642	0.0565025
	0.593412	0.54486	0.49596	0.332549
	0.810425	0.536768	0.631653	0.318609
	0.532792	0.521596	0.433932	-0.00916007
	0.525336	0.430159	0.712311	0.253232
	0.871076	0.595445	0.453361	0.101706
	0.521679	0.343802	0.555566	0.188242
	0.610445	0.251756	0.577688	-0.161992
	0.804968	0.413366	0.504996	0.19076
	0.636657	0.588272	0.403186	-0.100134
	0.400759	0.269467	0.786085	0.388607
	0.647205	0.564656	0.373044	-0.0389841
	0.861144	0.659987	0.220809	-0.0791157
	0.75403	0.56501	0.356914	0.131816
	0.747135	0.741215	0.698762	0.416412
	0.677614	0.609135	0.719498	0.452169
	0.779826	0.492899	0.620419	0.232129
	0.757844	0.674861	0.482174	0.127465
	0.77517	0.65518	0.525024	0.388433
	0.661465	0.704895	0.420775	0.471069
	0.793591	0.691986	0.764263	0.716163
	0.859746	0.520997	0.610848	0.289531
	0.720024	0.56386	0.521179	0.303223
	0.762334	0.465569	0.320871	0.0249046
	0.836118	0.603136	0.899336	0.774982
	0.672716	0.563197	0.5442	0.204283
	0.580794	0.388282	0.630231	0.239887
	0.416542	0.0184252	0.435945	-0.0322048
	0.611973	0.28762	0.826443	0.434771
	0.787888	0.499531	0.709763	0.369432
	0.700787	0.504451	0.701336	0.536165
	0.762386	0.66107	0.620444	0.543703
	0.516819	0.401647	0.567277	0.28604
	0.759701	0.705478	0.511625	0.425841
	0.595539	0.498117	0.582984	0.37578
	0.858367	0.604462	0.449379	0.326946
	0.628288	-0.0832196	0.549312	0.150326
	0.799058	0.710494	0.576056	0.194864
	0.741965	0.751168	0.64264	0.63522
	0.593767	0.676425	0.781531	0.58725
	0.774771	0.718467	0.102667	-0.0130829
	0.572264	0.306241	0.676512	0.249862
	0.637433	0.422673	0.599392	0.574639
	0.700696	0.521345	0.62839	0.391497
	0.603286	0.63158	0.850185	0.590232
	0.792167	0.242417	0.616169	0.188131
	0.793328	0.601896	0.884831	0.426186
	0.725063	0.652502	0.573748	0.335756
	0.762184	0.674255	0.468672	0.306007
	0.853327	0.647358	0.268212	-0.01952
	0.622738	0.541753	0.546216	0.198285
	0.616681	0.605672	0.722773	0.633042
	0.653852	0.43965	0.636162	0.387151
	0.70337	0.120846	0.226378	-0.416547
	0.688047	0.724599	0.716436	0.367404
	0.755745	0.732832	0.8282	0.719508
	0.909697	0.321318	0.549729	0.244527
	0.741043	0.627944	0.656888	0.555
	0.475203	0.54846	0.599948	0.335469
	0.905013	0.612896	0.117399	-0.119819
	0.841201	0.81741	0.395592	0.385363
	0.483564	0.50748	0.743498	0.418842
	0.549007	0.269572	0.623602	0.0141102
	0.688575	0.652675	0.613874	0.533416
	0.624501	0.248519	0.0933685	-0.149543
	0.742521	0.683749	0.555063	0.562432
	0.814461	0.502394	0.715883	0.370621
	0.638298	0.444056	0.746071	0.517011
	0.838666	0.73042	0.591484	0.532591
	0.73168	0.416281	0.497778	0.189522
	0.781442	0.663235	0.718136	0.635698
	0.723184	0.578544	0.5986	0.303806
	0.861792	0.644653	0.35158	0.164967
	0.799585	0.653329	0.634076	0.458519
	0.557571	0.657509	0.674305	0.0379374
	0.778027	0.722151	0.801423	0.587408
	0.673261	0.571438	0.4075	0.174183
	0.796622	0.752934	0.663212	0.2486
	0.73838	0.550457	0.534004	0.285738
	0.558802	0.45036	0.516103	0.289487
	0.779454	0.253762	0.491895	0.123254
	0.598485	0.413968	0.647345	0.411715
	0.778546	0.791463	0.450693	0.184779
	0.294449	0.400435	0.568166	0.293308
	0.705591	0.578257	0.644328	0.535249
	0.721151	0.552237	0.167155	-0.0888061
	0.732415	0.61658	0.652799	0.497686
	0.862526	0.643808	0.73835	0.437992
	0.626841	0.741162	0.595858	0.0352433
	0.6181	0.0417695	0.581992	0.161607
	0.530618	-0.192855	0.775087	0.329912
	0.610188	0.0872431	0.713851	0.05045
	0.758466	0.3539	0.334939	-0.0300412
	0.728584	0.449404	0.388538	0.140324
	0.921422	0.814192	0.477391	0.429849
	0.80733	0.720567	0.293076	0.277578
	0.541812	0.603693	0.634004	0.589787
	0.796284	0.737803	0.498809	0.406518
	0.774117	0.628246	0.544416	0.0767986
	0.660273	0.44238	0.665644	0.237465
	0.529519	0.530052	0.250193	-0.329183
	0.730943	0.448064	0.751778	0.598673
	0.697379	0.292929	0.732034	0.6766
	0.616312	0.81651	0.443436	0.35112
	0.611546	0.475839	-0.043288	-0.343213
	0.872993	0.617243	0.536563	0.263735
	0.591459	0.54223	0.705021	0.196963
	0.716541	0.643539	0.55434	0.27385
	0.806632	0.590573	0.332477	0.0181285
	0.60101	0.723932	0.816888	0.703142
	0.787191	0.508136	0.728605	0.44946
	0.502628	0.361845	0.707504	0.442959
	0.820507	0.630684	0.545655	0.309717
	0.578141	0.110528	0.647804	0.382744
	0.759969	0.659227	0.67527	0.586379
	0.723598	0.364215	0.618453	0.208229
	0.746899	0.508196	0.0831705	-0.244983
	0.798547	0.718678	0.488109	0.197673
	0.2973	0.370041	0.347921	-0.253752
	0.789767	0.535076	0.575056	0.787536
	0.691466	0.675374	0.386427	0.312549
	0.772773	0.588724	0.0950679	-0.0190698
	0.887991	0.548533	0.713965	0.560754
	0.629403	0.521226	0.470633	0.0861735
	0.759483	0.51937	0.744466	0.464613
	0.750724	0.573187	0.680148	0.452136
	0.854678	0.706858	0.359804	0.222269
	0.854671	0.185932	0.701204	0.322918
	0.650432	0.63827	0.636492	0.457431
	0.780922	0.591136	0.711542	0.480473
	0.784798	0.471552	0.572561	0.291124
	0.837214	0.788867	0.508917	0.278657
	0.693189	0.711845	0.782737	0.468786
	0.663728	0.611722	0.416436	0.268953
	0.802654	0.710026	0.590508	0.449542
	0.772995	0.33445	0.358503	-0.0796106
	0.499246	0.60388	0.66949	0.0401293
	0.732529	0.477766	0.621123	0.177008
	0.781872	0.234684	0.759682	0.450792
	0.762441	0.753338	0.497086	0.59584
	0.769663	0.425715	0.525738	0.0894948
	0.670396	0.679912	0.470468	0.315557
	0.795559	0.658538	0.422282	0.313547
	0.756356	0.615097	0.738459	0.307976
	0.406378	0.584107	0.62155	-0.00418535
	0.609479	0.673571	0.49008	0.407467
	0.772736	0.603938	0.481233	0.0834024
	0.61689	-0.0709616	0.386751	-0.206766
	0.702689	0.63982	0.457189	0.271745
	0.78739	0.73511	0.733528	0.550524
	0.626616	0.334139	0.8262	0.521345
	0.887308	0.783159	0.451301	0.348574
	0.665987	0.422321	0.685704	0.273914
	0.59982	0.282129	0.465761	0.325705
	0.727894	0.578196	0.376896	0.0995037
	0.749283	0.67594	0.465923	0.398216
	0.827577	0.293258	0.559878	0.192239
	0.536256	0.489211	0.764947	0.462645
	0.697811	0.556555	0.475979	0.167497
	0.849178	0.60245	0.722059	0.391705
	0.816007	0.283897	0.552999	0.220915
	0.938682	0.479626	0.399245	0.181242
	0.731623	0.215075	0.524797	0.330722
	0.64831	0.572911	0.740039	0.253838
	0.659074	0.738638	0.656579	0.213046
	0.90758	0.755575	0.598005	0.370071
	0.624268	0.617068	0.217159	-0.129866
	0.753328	0.886337	0.46785	0.537538
	0.747076	0.515997	0.342427	-0.070141
	0.749401	0.458369	0.582946	0.321502
	0.683833	0.60449	0.315289	0.280606
	0.693742	0.603169	0.627144	0.459858
	0.815578	0.623126	0.407241	-0.0456988
	0.541388	0.223829	0.618235	0.220302
	0.754055	0.612658	0.661824	0.229459
	0.751452	0.610809	0.527322	0.122902
	0.722651	0.545077	0.559719	0.329465
	0.441948	0.282522	0.678045	0.482621
	0.483217	-0.152613	0.371439	-0.275366
	0.314377	0.263823	0.121279	-0.262085
	0.865069	0.683451	0.666572	0.54705
	0.802369	0.658214	0.531316	0.11999
	0.378413	0.0819971	0.0693073	-0.341357
	0.836649	0.782802	0.217186	0.0443598
	0.633161	0.372811	0.522911	0.131437
	0.81685	0.658914	0.40498	0.0543287
	0.647706	0.405258	0.752134	0.409966
	0.668444	0.76138	0.362901	0.171649
	0.676261	0.587336	0.291946	0.018895
	0.77511	0.657521	0.63429	0.234665
	0.777398	0.862486	0.679235	0.43966
	0.815356	0.757064	0.782435	0.534925
	0.572037	0.643195	0.561208	0.442564
	0.733909	0.699482	0.450846	0.0224017
	0.696976	0.494124	0.584028	0.0985008
	0.693543	0.660111	0.554314	0.426908
	0.669612	0.698121	0.32263	0.255395
	0.812855	0.382436	0.612479	0.299523
	0.751075	0.703023	0.745933	0.500468
	0.755638	0.425808	0.632257	0.289135
	0.664498	0.510034	0.469183	0.129467
	0.801661	0.646293	0.33735	-0.0632155
	0.663498	0.626121	0.707601	0.276843
	0.869241	0.664775	0.710088	0.522981
	0.697088	0.516559	0.686275	0.446274
	0.570688	0.586	0.296632	0.238145
	0.847186	0.676277	0.692377	0.528461
	0.847336	0.721954	0.445891	0.11428
	0.585088	0.62366	0.287185	0.0489114
	0.646272	0.0704707	0.607872	0.311712
	0.794343	0.484851	0.807862	0.567437
	0.693789	0.616869	0.584323	0.410305
	0.874016	0.893663	0.827467	0.514236
	0.768367	0.737109	0.447074	0.389291
	0.754412	0.745781	0.780405	0.657061
	0.719902	0.765056	0.360957	0.333654
	0.748603	0.739255	0.728186	0.686434
	0.67535	0.379468	0.397254	-0.0515101
	0.393925	0.336811	0.489688	-0.0155996
	0.501386	0.410917	0.676048	0.339209
	0.678703	0.690666	0.778333	0.706082
	0.702721	0.436396	0.368151	0.185515
	0.747422	0.70491	0.435904	0.243667
	0.684856	0.596874	0.524194	0.175063
	0.614788	0.604719	0.69824	0.470795
	0.701721	0.584155	0.43193	0.390308
	0.69662	0.765468	0.347558	0.271247
	0.720774	0.461991	0.466686	0.0627366
	0.815025	0.41146	0.373245	0.00197923
	0.605409	0.455519	0.600035	0.0151633
	0.669163	0.432486	0.160052	-0.157795
	0.901081	0.777472	0.690711	0.499183
	0.71173	0.675749	0.618798	0.349995
	0.817402	0.627861	0.259067	0.0906954
	0.772751	0.530315	0.497737	0.312633
	0.686315	0.55448	0.813714	0.381899
	0.707575	0.677251	0.555263	0.247919
	0.734204	0.664775	0.49814	0.0485267
	0.506254	0.515975	0.592569	0.364737
	0.839471	-0.119015	0.522557	-0.289144
	0.621573	0.438277	0.296847	0.157154
	0.692544	0.44103	0.724798	0.547267
	0.77325	0.626861	0.604099	0.346598
	0.778242	0.787301	0.166946	-0.175785
	0.912725	0.412018	0.291309	-0.113506
	0.916846	0.476271	0.562217	0.369997
	0.695801	0.48315	0.708256	0.644017
	0.787699	0.805341	0.498899	0.319169
	0.58178	0.256922	0.649147	0.150572
	0.588698	0.354567	0.676538	0.360186
	0.736061	0.364381	0.129016	-0.146938
	0.832384	0.508606	0.899662	0.760518
	0.705127	0.678418	0.387361	0.274421
	0.535656	0.49219	0.176723	-0.106026
	0.658923	0.670561	0.680703	0.236362
	0.644391	0.348231	0.695709	0.241732
	0.606039	0.556502	0.612963	0.175147
	0.592672	0.678724	0.896169	0.431892
	0.768943	0.584397	0.234426	-0.0624913
	0.517554	0.258243	0.567094	-0.17279
	0.794661	0.450825	0.575549	0.275741
	0.350351	0.169713	0.825102	0.555956
	0.781644	0.721596	0.543703	0.480825
	0.632909	0.629777	0.461078	0.232605
	0.685715	0.609296	0.477443	0.340718
	0.573461	0.766791	0.847938	0.619012
	0.643911	0.0448966	0.412823	-0.296839
	0.815982	0.834354	0.747372	0.774587
	0.541274	0.406505	0.489489	0.0514666
	0.744635	0.532237	0.639993	0.428363
	0.744999	0.635945	0.386724	0.151428
	0.603798	0.695062	0.415259	0.495984
	0.629796	0.413169	0.551179	0.200488
	0.765089	0.456961	0.385312	0.178376
	0.771056	0.637107	0.287174	0.227358
	0.715218	0.508045	0.358044	-0.0299739
	0.613243	0.733597	0.793057	0.509635
	0.59352	0.492907	0.706018	0.428013
	0.520445	0.136455	0.289745	-0.188738
	0.735248	0.294935	0.675165	0.309503
	0.687695	0.583222	0.424955	0.269404
	0.376896	0.20299	0.650243	0.31002
	0.692673	0.628443	0.0792543	-0.027806
	0.539714	-0.122819	0.454816	0.184667
	0.807095	0.616432	0.631364	0.375122
	0.573198	0.526875	0.710366	0.385235
	0.797924	0.608865	0.499212	0.155576
	0.68693	0.126966	0.412808	-0.22622
	0.712852	0.155333	0.487844	-0.112577
	0.667296	0.667092	0.511766	0.105816
	0.503233	0.538422	0.467743	0.146528
	0.666125	-0.0110179	0.514987	0.0370206
	0.677378	0.778908	0.512958	0.542776
	0.75943	0.78345	0.468964	0.343589
	0.553801	0.537947	0.607414	0.382024
	0.892557	0.426309	0.782012	0.650051
	0.818531	0.829026	0.674722	0.568639
	0.589889	0.456323	0.848969	0.674616
	0.530139	0.348078	0.560748	0.240839
	0.609437	0.302411	0.707492	0.34235
	0.771706	0.230999	0.393329	-0.0176405
	0.691191	0.578131	0.629437	0.492439
	0.300994	0.396995	0.530963	-0.154896
	0.562435	0.656335	0.544699	0.270209
	0.615262	0.644997	0.666195	0.128729
	0.927529	0.713452	0.493138	0.325158
	0.810337	0.602087	0.504416	0.412128
	0.841474	0.688042	0.603556	0.375692
	0.868542	0.495701	0.627933	0.192564
	0.691123	0.54609	0.426024	-0.0847083
	0.804833	0.675075	0.39122	0.19342
	0.688702	0.56966	0.105515	-0.180369
	0.493416	0.265867	0.561152	0.35088
	0.645283	0.427188	-0.010683	-0.361863
	0.576233	0.56193	0.466882	0.263662
	0.701252	0.37836	0.498701	-0.139566
	0.738724	0.325248	0.790345	0.603638
	0.874373	0.599174	0.574671	0.233289
	0.689159	0.856011	0.81019	0.878886
	0.798027	0.684769	0.520715	0.0986398
	0.825178	0.546698	0.603243	0.308274
	0.841901	0.598888	0.364877	0.109182
	0.836199	0.462463	0.538023	0.149341
	0.707655	0.552598	0.678745	0.193605
	0.649372	0.576416	0.703008	0.624006
	0.781299	0.698002	0.661183	0.789754
	0.840072	0.536779	0.384037	0.263436
	0.801321	0.679564	0.746727	0.629984
	0.675771	0.5021	0.641821	0.400276
	0.67495	0.630753	0.50591	0.177104
	0.819585	0.440809	0.61518	0.309433
	0.62401	0.750691	0.712571	0.0801208
	0.78409	0.481516	0.626209	0.113856
	0.57053	0.51428	0.731701	0.58847
	0.770555	0.658754	0.595938	0.218005
	0.822301	0.900747	0.59298	0.634804
	0.742795	0.504375	0.70469	0.405449
	0.572675	0.518338	0.659263	0.404489
	0.885378	0.548992	0.381598	0.0587545
	0.693817	0.528722	0.777982	0.690025
	0.910837	0.713943	0.392614	0.241113
	0.627856	0.409938	0.665444	0.398612
	0.63947	0.25397	0.806517	0.513591
	0.664781	0.719077	0.430727	0.219276
	0.656984	0.521381	0.515319	0.161241
	0.674136	0.480231	0.298555	0.107771
	0.920984	0.753286	0.576187	0.312482
	0.54817	0.446855	0.755572	0.344592
	0.713672	0.547288	0.418728	0.156787
	0.654609	0.679394	0.60103	0.336972
	0.905329	0.457927	0.56983	0.253423
	0.850095	0.410396	0.234734	-0.0626891
	0.642635	0.176692	0.613499	0.209827
	0.732272	0.464928	0.648561	0.490945
	0.840161	0.552535	0.311049	0.137074
	0.757954	0.698171	0.604987	0.43207
	0.819583	0.809046	0.608762	0.397353
	0.474487	0.0471062	0.694652	0.197024
	0.71667	0.810858	0.754763	0.589386
	0.655061	0.270061	0.759903	0.414811
	0.807224	0.181158	0.452166	-0.186856
	0.716919	0.590968	0.513296	0.430627
	0.271397	0.189752	0.52448	-0.332578
	0.703864	0.5197	0.573745	0.0511362
	0.79995	0.663676	0.317651	0.0122966
	0.662337	-0.0471328	0.642154	0.106557
	0.451939	0.641762	0.119575	0.313528
	0.615913	0.428873	0.50492	-0.05904
	0.646809	0.618033	0.685522	0.458253
	0.838352	0.625821	0.247442	0.073512
	0.683305	0.18062	0.118869	-0.390538
	0.646135	0.384559	0.679493	0.582962
	0.800662	0.696198	0.724708	0.364794
	0.818194	0.728893	0.577331	0.425199
	0.769862	0.22671	0.380766	-0.00701846
	0.722932	0.617598	0.50745	0.223176
	0.775537	0.602682	0.434662	0.376494
	0.634188	0.658219	0.510573	0.550988
	0.675179	0.687557	0.876535	0.518027
	0.820068	-0.0787662	0.619767	-0.0664491
	0.857319	0.359716	0.368778	0.0630667
	0.868409	0.476785	0.63634	0.480025
	0.804306	0.606885	0.547345	0.390632
	0.678834	0.75954	0.507921	0.43817
	0.672853	0.790721	0.324868	0.217101
	0.670932	0.446629	0.690044	0.647303
	0.537589	0.405028	0.493085	0.194189
	0.664764	0.533599	0.350866	0.394659
	0.628699	0.454731	0.618922	0.499444
	0.85872	0.562171	0.476826	0.0648079
	0.700867	0.446911	0.627535	0.361497
	0.77886	0.693915	0.397663	0.0735345
	0.575733	0.375652	0.508024	0.197793
	0.647929	0.602484	0.66756	0.355458
	0.783101	0.635528	0.381252	0.155141
	0.805401	0.653308	0.712497	0.697028
	0.775753	0.742637	0.565265	0.535585
	0.830881	0.608455	0.520277	0.229091
	0.794721	0.720784	0.652993	0.61195
	0.850335	0.66514	0.316721	0.174033
	0.545566	0.404643	0.69735	0.184232
	0.873621	0.726884	0.375288	0.15029
	0.559179	0.666604	0.400678	0.298828
	0.470278	0.532071	0.604933	0.35675
	0.83854	0.617264	0.499376	0.273047
	0.653856	0.15044	0.315852	-0.0820018
	0.59169	0.597154	0.432751	0.00908186
	0.762013	0.54891	0.422638	0.218022
	0.524544	0.39726	0.494068	0.203414
	0.868328	0.507167	0.591044	0.276059
	0.818182	0.724577	0.420326	0.339739
	0.812393	0.373682	0.797387	0.43559
	0.631804	0.447205	0.398937	0.129479
	0.765456	0.510679	0.546355	0.271337
	0.8571	0.744572	0.389458	0.171295
	0.774117	0.656535	0.617497	0.177671
	0.536382	0.608048	0.448906	0.336992
	0.681672	0.574133	0.616743	0.25033
	0.872884	0.704595	0.264798	0.0482399
	0.665172	0.438422	0.305013	-0.147529
	0.776366	0.637908	0.431981	0.228613
	0.635896	0.513427	0.634007	0.307092
	0.827759	0.620837	0.425644	0.225929
	0.745441	0.759486	0.601908	0.555251
	0.423434	-0.076709	0.72448	-0.0954715
	0.647044	0.509716	0.458737	0.178468
	0.804949	0.602379	0.70254	0.404543
	0.639107	0.505684	0.619789	0.381471
	0.646514	0.415508	0.607752	0.0646903
	0.632707	0.553782	0.752687	0.599638
	0.814507	0.332001	0.742731	0.512236
	0.779257	0.570267	0.680134	0.747419
	0.733958	0.651681	0.639702	0.327074
	0.780828	0.246642	0.546004	0.25246
	0.642929	0.524446	0.868872	0.462883
	0.550465	0.436058	0.356701	0.226702
	0.810422	0.293076	0.370742	-0.00703515
	0.759286	0.353682	0.590313	0.362234
	0.852542	0.748385	0.634514	0.34451
	0.680847	0.392304	0.681683	0.231536
	0.724155	0.70434	0.740706	0.692353
	0.639295	0.565974	0.604478	0.212626
	0.767151	0.470635	0.459136	-0.00193105
	0.552195	0.157163	0.47219	-0.0471621
	0.846098	0.68375	0.548017	0.410644
	0.591259	0.209183	0.818274	0.337166
	0.593945	0.479288	0.526784	0.162682
	0.840187	0.832963	0.194742	0.039687
	0.8357	-0.00998957	0.63384	0.224251
	0.768204	0.698243	0.771789	0.711031
	0.758997	0.341966	0.60977	0.116285
	0.578955	0.30162	0.381721	0.119318
	0.625269	0.366732	0.71421	0.203421
	0.798431	0.675457	0.524162	0.182877
	0.59917	0.62689	0.846359	0.533685
	0.500822	0.458625	0.773905	0.40102
	0.533454	0.193783	0.574716	0.154657
	0.740742	0.843503	0.784193	0.770722
	0.8052	0.711208	0.703907	0.591419
	0.733502	0.709324	0.633586	0.444893
	0.65785	0.465258	0.547798	0.28517
	0.664762	0.49984	0.386939	0.217992
	0.301829	0.500626	0.843919	0.487223
	0.74337	0.670828	0.5223	0.254683
	0.786466	0.653679	0.394306	0.180281
	0.797914	0.802706	0.821228	0.626119
	0.59496	0.442992	0.621061	0.241815
	0.791369	0.694585	0.460119	0.105899
	0.512816	0.474795	0.76795	0.513594
	0.198374	0.400048	0.397045	-0.258277
	0.571037	0.58806	0.345804	0.140672
	0.772565	0.64136	0.21691	0.189056
	0.602203	0.314954	0.587414	0.115573
	0.840934	0.540205	0.781461	0.497249
	0.854366	0.698265	0.571338	0.306091
	0.571855	0.634365	0.610137	0.479673
	0.702643	0.59271	0.553989	0.295149
	0.926449	0.577967	0.924375	0.651454
	0.720975	0.609159	0.707375	0.513654
	0.757145	0.660223	0.508912	0.204705
	0.793816	0.647621	0.33637	0.0281344
	0.72105	0.261047	0.47513	0.0404766
	0.616594	0.375021	0.6939	0.0334386
	0.714282	0.182518	0.770871	0.44023
	0.789262	0.559525	0.261554	-0.0328987
	0.852552	0.627233	0.715976	0.540371
	0.777232	0.529355	0.636573	0.269725
	0.768994	0.681007	0.548391	0.0165777
	0.756624	0.333377	0.66983	0.171681
	0.869354	0.724207	0.733677	0.58705
	0.778006	0.675483	0.564915	0.448565
	0.667461	0.277613	0.299968	-0.181542
	0.655781	-0.158655	0.509081	-0.071366
	0.56769	-0.190733	0.454059	-0.234716
	0.820563	0.611202	0.643089	0.385771
	0.646998	0.386576	0.658199	0.215819
	0.736373	0.666855	0.596223	0.417502
	0.72849	0.621781	0.600257	0.302152
	0.70303	0.610928	-0.109154	-0.240104
	0.796096	0.340798	0.261084	-0.100008
	0.793058	0.601644	0.685271	0.383059
	0.616439	0.468432	0.625545	0.439405
	0.818341	0.760657	0.348946	0.126222
	0.812175	0.440894	0.545002	0.442251
	0.905703	0.615254	0.512814	0.334666
	0.749104	0.717934	0.645835	0.456283
	0.945698	0.491166	0.6913	0.395943
	0.72389	0.290406	0.294634	-0.137844
	0.690267	0.483739	0.513631	0.0172843
	0.827323	0.5636	0.522816	0.0678508
	0.680132	0.531252	0.449007	0.104116
	0.676194	0.280243	0.531532	0.205105
	0.647489	0.606152	0.668575	0.538038
	0.29276	0.351635	0.744764	0.572019
	0.766596	0.657975	0.464833	0.390494
	0.710052	0.665161	0.420557	0.27465
	0.803471	0.651215	0.750216	0.497794
	0.80558	0.575072	0.78515	0.383482
	0.670562	0.613478	0.601809	0.474397
	0.803673	0.712641	0.753903	0.646914
	0.604079	0.475104	0.64802	0.379164
	0.492484	0.622041	0.351333	-0.159902
	0.631462	0.561989	0.329174	-0.142915
	0.653091	0.640139	0.539999	0.508457
	0.768006	0.535236	0.572239	0.235668
	0.773606	0.758073	0.649138	0.696793
	0.192602	0.702361	0.419516	-0.393827
	0.747813	0.583866	0.386536	0.0758915
	0.770362	0.779063	0.541428	0.654381
	0.818922	0.480161	0.77417	0.576
	0.737233	0.237409	0.722052	0.267141
	0.47234	0.445768	0.774983	0.747883
	0.747135	0.430243	0.364758	-0.172201
	0.605474	0.731414	0.249009	0.112515
	0.604038	0.70337	0.448792	0.382137
	0.06547	0.471271	0.15158	-0.351741
	0.85307	0.703953	0.691425	0.46302
	0.681279	0.588005	0.846273	0.467574
	0.510535	0.375882	0.39714	-0.0456324
	0.701684	0.439269	0.214136	-0.18186
	0.775589	0.597899	0.681388	0.453392
	0.679711	0.456701	0.785337	0.484447
	0.753183	0.729721	0.626302	0.522255
	0.792248	0.507697	0.321782	0.0138358
	0.858982	0.690301	0.661123	0.696158
	0.557597	0.611699	0.556775	-0.0270333
	0.749746	0.733188	0.657716	0.387299
	0.831705	0.599764	0.883433	0.676182
	0.920864	0.447556	0.411108	0.00491187
	0.67509	0.331538	0.832764	0.395704
	0.544891	0.391381	0.760054	0.567534
	0.713556	0.576943	0.744502	0.744082
	0.722125	0.59685	0.712428	0.448889
	0.494273	0.468383	0.626917	0.33477
	0.237431	0.446854	0.6424	0.120406
	0.832661	0.526985	0.602988	0.500005
	0.572024	0.401021	0.657513	0.292182
	0.552923	0.454737	0.547007	0.229304
	0.563747	0.558133	0.621715	0.254138
	0.539929	0.351725	0.555167	0.106366
	0.758859	0.640157	0.211033	-0.037418
	0.523862	0.234616	0.471918	-0.0445377
	0.719159	0.77476	0.736163	0.614799
	0.717178	0.729742	0.661302	0.471016
	0.573367	0.24098	0.353232	-0.323767
	0.697174	0.681835	0.630076	0.447763
	0.706962	0.44215	0.530152	-0.131837
	0.612256	0.421462	0.573674	0.136303
	0.699011	0.600143	0.843048	0.57791
	0.68897	0.117417	0.685572	0.211264
	0.754108	0.620134	0.683575	0.654524
	0.782771	0.69491	0.592645	0.474504
	0.684244	0.406003	0.197416	-0.0994558
	0.771235	0.771354	0.822239	0.727433
	0.469886	0.417682	0.646648	0.252685
	0.680268	0.539956	0.697497	0.412994
	0.637929	0.481957	0.456489	0.22938
	0.6512	0.431922	0.520512	0.0836433
	0.780012	0.559543	0.446936	0.4236
	0.635851	0.577573	0.29552	0.13
	0.750193	0.654876	0.688751	0.378387
	0.694378	0.571763	0.619213	0.453268
	0.742893	0.542813	0.503824	0.284454
	0.915571	0.743822	0.720446	0.510039
	0.705259	0.636436	0.673898	0.307193
	0.763491	0.595995	0.389032	0.19983
	0.929718	0.544546	0.39106	0.114984
	0.563074	0.593193	0.636636	0.469418
	0.327093	0.397618	0.754834	0.427435
	0.780899	0.550895	0.684623	0.529178
	0.584713	0.611261	0.309315	0.0509304
	0.680523	0.452343	0.0547508	-0.20328
	0.844585	0.79172	0.506435	0.466593
	0.780972	0.218864	0.725509	0.150897
	0.492133	0.476756	0.297562	-0.283407
	0.783588	0.645818	0.655634	0.299963
	0.694632	0.698144	0.568594	0.134742
	0.729948	0.710729	0.537908	0.24157
	0.742861	0.623623	0.610731	0.326295
	0.622807	0.396349	0.576345	0.317894
	0.558031	0.207266	0.670822	-0.0535979
	0.468045	0.533311	0.768898	0.521166
	0.439124	0.535944	0.422057	0.444308
	0.700366	0.488161	0.625565	0.47146

## Sheet: Fig. 3a
	SVM performance	learning specificity
	62.9125	49.1565
	53.85	-16.9158
	54.1625	9.78999
	55.55	-4.45308
	67.33	55.6251
	65.12	18.249
	60.665	10.9025
	54.175	1.113
	62.165	34.7177
	57.175	19.1416
	53.06	4.44999
	68.91	28.7027
	60.71	7.11996
	59.785	3.11649

[truncated: 69 more sheets: Fig. 3b, Fig. 3c, Fig. 3d, Fig. 4a, Fig. 4b, Fig. 4c, Fig. 4d, Fig. 5a, Fig. 5b, Fig. 5c, Fig. 6a, Fig. 6b, Fig. 6c, Fig. 6d, Fig. 7b, Fig. 7c, Supplementary Fig. 1e, Supplementary Fig. 1f, Supplementary Fig. 1g, Supplementary Fig. 1h …]
